# Supplementary material for: Interactome Analysis of KIN (Kin17) Shows New Functions of This Protein
Source: Curr Issues Mol Biol. 2021 Jul 22;43(2):767–81. doi: 10.3390/cimb43020056 (PMC8929021; doi:10.3390/cimb43020056)
Supplement: Supplementary file 1 [file cimb-43-00056-s001.zip]

Archive with 2 entries (2 files):
- KIN 2021 Tables Final.xlsx
- SUPPLEMENTARY FIGURES S1 AND S2.pdf
