# Supplementary material for: Interactome Analysis of KIN (Kin17) Shows New Functions of This Protein
Source: Curr Issues Mol Biol. 2021 Jul 22;43(2):767–81. doi: 10.3390/cimb43020056 (PMC8929021; doi:10.3390/cimb43020056)
Supplement: Supplementary file 1 [file cimb-43-00056-s001.zip › KIN 2021 Tables Final.xlsx]

## Sheet: Table S1
Table S1. Proteins identified on the basis of a single spectrum (SAINTexpress version 3.6.1)
Bait	Target	gi	Spectral count	FDR
BirA-KIN	ATRX	578838409	25	0
BirA-KIN	BMS1	119606977	20	0.39
BirA-KIN	BUD13	119587669	44	0
BirA-KIN	CEBPZ	119620808	23	0
BirA-KIN	CTR9	119588963	3	0.03
BirA-KIN	DDX10	11414894	40	0.39
BirA-KIN	DDX23	119578414	3	0.22
BirA-KIN	DDX50	119574689	20	0
BirA-KIN	EFTUD2	194382972	39	0
BirA-KIN	ENO2	119609115	59	0
BirA-KIN	ENO3	119610781	63	0
BirA-KIN	FTSJ3	189054652	55	0.44
BirA-KIN	GNL2	119627738	39	0.45
BirA-KIN	GPATCH4	119573321	4	0.01
BirA-KIN	GTPBP4	119606932	11	0
BirA-KIN	HEATR1	187956497	14	0
BirA-KIN	IK	125988409	42	0.46
BirA-KIN	KIN	119606780	344	N/A
BirA-KIN	KNOP1	108741997	11	0
BirA-KIN	LEO1	119597839	3	0.03
BirA-KIN	METTL22	147639349	4	0
BirA-KIN	MFAP1	119597653	43	0.41
BirA-KIN	MKI67	103472005	257	0.47
BirA-KIN	MPHOSPH10	116497055	4	0
BirA-KIN	MYBBP1A	119610841	50	0.29
BirA-KIN	NAT10	119588581	50	0.41
BirA-KIN	NCL	119591367	53	0.46
BirA-KIN	NOC3L	119570426	19	0
BirA-KIN	NOC4L	12654703	12	0.01
BirA-KIN	NOL8	119583218	32	0
BirA-KIN	NOLC1	119570100	36	0
BirA-KIN	NOP14	119602895	12	0
BirA-KIN	NOP2	112180609	11	0.02
BirA-KIN	NPM1	119581853	132	0
BirA-KIN	PAF1	119577284	10	0.39
BirA-KIN	PDCD11	119570024	15	0
BirA-KIN	PES1	119580308	32	0
BirA-KIN	PRMT7	119603630	84	0
BirA-KIN	PRPF38A	119627187	26	0.41
BirA-KIN	PRPF4B	119575550	8	0.01
BirA-KIN	PRPF6	119595580	8	0
BirA-KIN	PRPF8	119610995	83	0.44
BirA-KIN	RBM19	13279134	4	0.01
BirA-KIN	RBMX2	118600973	12	0
BirA-KIN	RCL1	10434565	6	0
BirA-KIN	RRP1B	1136418	26	0
BirA-KIN	RRS1	119607306	5	0.05
BirA-KIN	SNRNP200	119591779	72	0.41
BirA-KIN	SNRNP40	115298668	12	0.19
BirA-KIN	SNW1	119601714	33	0.45
BirA-KIN	SRRM1	119615544	15	0.01
BirA-KIN	SRRM2	118572613	48	0.28
BirA-KIN	SRSF10	13477159	8	0.01
BirA-KIN	TCOF1	530380665	175	0.47
BirA-KIN	THRAP3	167234419	99	0.47
BirA-KIN	TOP2A	119581067	60	0.46
BirA-KIN	TOP2B	119584761	30	0
BirA-KIN	U2SURP	13623693	51	0
BirA-KIN	URB1	119630281	11	0
BirA-KIN	UTP14A	119632225	18	0
BirA-KIN	UTP14C	58477523	6	0
BirA-KIN	UTP3	10439879	8	0.01
BirA-KIN	UTP4	119603657	6	0
BirA-KIN	WDR43	119620927	22	0
BirA-KIN	ZNF638	51476374	21	0
BUD13-BirA	BUD13	14249338	451	N/A
BUD13-BirA	CEBPZ	42542392	14	0
BUD13-BirA	CWC22	530370697	86	0
BUD13-BirA	DHX16	255982614	47	0
BUD13-BirA	EFTUD2	217272894	20	0.39
BUD13-BirA	GPKOW	15811782	44	0.02
BUD13-BirA	KIN	13124883	28	0
BUD13-BirA	MPHOSPH10	31317305	7	0
BUD13-BirA	NAT10	221316723	42	0.73
BUD13-BirA	NOL8	46048234	41	0.02
BUD13-BirA	NOP14	55769587	12	0
BUD13-BirA	PRPF4B	89276756	9	0.01
BUD13-BirA	PRPF8	91208426	61	0.73
BUD13-BirA	RBMX2	118600973	18	0
BUD13-BirA	RCL1	157426877	5	0.02
BUD13-BirA	SIRT1	7657575	27	0
BUD13-BirA	SNRNP200	40217847	76	0.72
BUD13-BirA	SNW1	6912676	50	0.72
BUD13-BirA	WDR3	5803221	39	0
KIN-BirA	ATRX	133923365	52	0.19
KIN-BirA	BMS1	119606977	34	0
KIN-BirA	BUD13	119587669	40	0
KIN-BirA	CEBPZ	119620808	24	0
KIN-BirA	CTR9	119588963	14	0
KIN-BirA	DDX10	11414894	51	0.05
KIN-BirA	DDX23	119578414	6	0.02
KIN-BirA	DDX50	119574689	22	0
KIN-BirA	EFTUD2	119571958	45	0.44
KIN-BirA	ENO2	119609115	38	0.37
KIN-BirA	ENO3	530410063	40	0.35
KIN-BirA	FTSJ3	189054652	56	0.42
KIN-BirA	GNL2	119627738	66	0.31
KIN-BirA	GPATCH4	119573321	7	0
KIN-BirA	GTPBP4	119606932	18	0
KIN-BirA	HEATR1	187956497	24	0
KIN-BirA	IK	125988409	42	0.44
KIN-BirA	KIN	119606780	290	N/A
KIN-BirA	KNOP1	108741997	20	0
KIN-BirA	LEO1	119597839	15	0
KIN-BirA	METTL22	147639349	4	0
KIN-BirA	MFAP1	434656	54	0
KIN-BirA	MKI67	103472005	286	0.45
KIN-BirA	MPHOSPH10	116497055	8	0
KIN-BirA	MYBBP1A	119610841	51	0.25
KIN-BirA	NAT10	119588581	69	0
KIN-BirA	NCL	119591367	94	0.38
KIN-BirA	NOC3L	119570426	18	0.01
KIN-BirA	NOC4L	12654703	12	0.01
KIN-BirA	NOL8	119583218	49	0
KIN-BirA	NOLC1	119570100	50	0
KIN-BirA	NOP14	119602895	16	0
KIN-BirA	NOP2	112180609	14	0
KIN-BirA	NPM1	119581853	168	0
KIN-BirA	PAF1	119577284	22	0.01
KIN-BirA	PDCD11	119570024	17	0
KIN-BirA	PES1	119580308	41	0
KIN-BirA	PRMT7	10434315	18	0
KIN-BirA	PRPF38A	119627187	31	0.36
KIN-BirA	PRPF4B	119575550	12	0
KIN-BirA	PRPF6	119595580	8	0
KIN-BirA	PRPF8	119610995	91	0.39
KIN-BirA	RBM19	13279134	9	0
KIN-BirA	RBMX2	118600973	15	0
KIN-BirA	RCL1	10434565	10	0
KIN-BirA	RRP1B	119629888	33	0
KIN-BirA	RRS1	119607306	10	0
KIN-BirA	SNRNP200	119591779	95	0
KIN-BirA	SNRNP40	115298668	19	0
KIN-BirA	SNW1	48146983	42	0
KIN-BirA	SRRM1	530360785	24	0
KIN-BirA	SRRM2	118572613	81	0
KIN-BirA	SRSF10	13477159	9	0
KIN-BirA	TCOF1	119582142	190	0
KIN-BirA	THRAP3	167234419	84	0.45
KIN-BirA	TOP2A	119581067	90	0.4
KIN-BirA	TOP2B	119584761	45	0
KIN-BirA	U2SURP	13623693	67	0
KIN-BirA	URB1	119630281	27	0
KIN-BirA	UTP14A	119632225	21	0
KIN-BirA	UTP14C	58477523	10	0
KIN-BirA	UTP3	10439879	10	0
KIN-BirA	UTP4	119603657	8	0
KIN-BirA	WDR43	119620927	16	0.21
KIN-BirA	ZNF638	1374698	29	0

## Sheet: Table S2
Table S2. Protein interactome (Agile Protein Interactomes DataServer – APID)
UniprotID_A	Bait	UniprotID_B	Target	Experiments	Methods	Publications	3DStructures	CurationEvents
Q14692	BMS1	Q15050	RRS1	2	2	2	0	2
Q9BUQ8	DDX23	Q15029	EFTUD2	2	2	2	0	3
Q9BUQ8	DDX23	O94906	PRPF6	2	2	2	0	3
Q9BUQ8	DDX23	Q6P2Q9	PRPF8	2	2	2	0	3
Q9BUQ8	DDX23	O75643	SNRNP200	2	2	2	0	3
P09104	ENO2	P13929	ENO3	2	2	2	0	3
Q8IY81	FTSJ3	Q9BVJ6	UTP14A	2	1	2	0	2
Q9BZE4	GTPBP4	Q15050	RRS1	2	2	2	0	2
P46087	NOP2	Q8IY81	FTSJ3	2	1	2	0	2
P46087	NOP2	Q15050	RRS1	2	1	2	0	2
P06748	NPM1	Q9BQ39	DDX50	2	2	2	0	2
P06748	NPM1	P46013	MKI67	2	2	2	0	2
P06748	NPM1	Q9H0A0	NAT10	2	2	2	0	2
P06748	NPM1	P46087	NOP2	2	2	2	0	2
P06748	NPM1	Q14690	PDCD11	2	2	2	0	2
O00541	PES1	P46087	NOP2	2	2	2	0	2
Q13523	PRPF4B	Q9BUQ8	DDX23	2	2	1	0	2
Q13523	PRPF4B	O94906	PRPF6	2	2	1	0	2
Q13523	PRPF4B	O75643	SNRNP200	2	2	1	0	2
Q13523	PRPF4B	Q96DI7	SNRNP40	2	2	1	0	2
Q13523	PRPF4B	Q9UQ35	SRRM2	2	2	1	0	2
O94906	PRPF6	Q9UQ35	SRRM2	2	2	2	0	4
Q96EB6	SIRT1	Q9H0A0	NAT10	2	2	1	0	2
Q96EB6	SIRT1	Q9BVI4	NOC4L	2	2	1	0	2
Q96DI7	SNRNP40	Q9BUQ8	DDX23	2	2	2	0	3
Q13573	SNW1	P46100	ATRX	2	2	1	0	2
Q13573	SNW1	Q9BZE4	GTPBP4	2	2	1	0	2
Q13573	SNW1	Q13123	IK	2	2	1	0	2
Q13573	SNW1	O94906	PRPF6	2	2	1	0	2
Q13573	SNW1	Q96DI7	SNRNP40	2	2	1	0	2
Q13573	SNW1	Q8IYB3	SRRM1	2	2	2	0	2
Q13573	SNW1	Q9UQ35	SRRM2	2	2	1	0	2
